# Supplementary material for: The Tumor Immune Profile of Murine Ovarian Cancer Models: An Essential Tool for Ovarian Cancer Immunotherapy Research
Source: Cancer Res Commun. 2022 Jun 9;2(6):417–33. doi: 10.1158/2767-9764.CRC-22-0017 (PMC9616009; doi:10.1158/2767-9764.CRC-22-0017)
Supplement: Supplementary Tables S1-S9 — Table S1 contains antibodies used in flow cytometry staining of ascites/PW, spleen, and mouse ovarian tumors. Table S2 contains primary antibodies used for IHC and IF staining of mouse ovarian tumors. Table S3 contains primer Sequences used for qPCR of ovarian cancer cell lines. Table S4 contains hallmark gene list for ID8 and STOSE cancer cells. Table S5 contains M0/M1/M2 gene-sets. Table S6 contains tumor development characteristics of murine orthotopic ovarian cancer models. Table S7 contains average and standard deviation of concentrations of cytokines and chemokines in the ascites of syngeneic mouse models of ovarian cancer at endpoint. Table S8 contains average and standard deviation of concentrations of cytokines and chemokines in the plasma of syngeneic mouse models of ovarian cancer collected near endpoint. Table S9 summarizes key features of syngeneic models of ovarian cancer. [file crc-22-0017-s02.xlsx]

## Sheet: Table S1
Table S1: Antibodies used in flow cytometry staining of ascites/PW, spleen, and mouse ovarian tumors
	Target	Clone	Fluorochrome	RRID
Panel: T lymphocytes	1. FVS510	Viability stain	BV510	BD Biosciences Cat# 564406, RRID:AB_2869572
	2. CD3e	145-2C11	BV650	BD Biosciences Cat# 564378, RRID:AB_2738779
	3. CD45	30-F11	PerCP-Cy5.5	BD Biosciences Cat# 561869, RRID:AB_10895563
	4. CD4	GK1.5	FITC	BD Biosciences Cat# 561828, RRID:AB_10896658
	5. CD8a	53-6.7	PE-Cy7	BD Biosciences Cat# 552877, RRID:AB_394506
	6. CD25	PC61	BV421	BD Biosciences Cat# 564370, RRID:AB_2738772
	7. PD1	29F.1A12	BV786	BioLegend Cat# 135225, RRID:AB_2563680
	8. LAG3	C9B7W	PE	BD Biosciences Cat# 552380, RRID:AB_394374
Panel: Myeloid-like cells	1. FVS510	Viability stain	BV510	BD Biosciences Cat# 564406, RRID:AB_2869572
	2. CD3	145-2C11	BV605	BD Biosciences Cat# 563004, RRID:AB_2737945
	3. CD45	30-F11	PerCP-Cy5.5	BD Biosciences Cat# 561869, RRID:AB_10895563
	4. MHC-II	M5/114	BV650	BD Biosciences Cat# 563415, RRID:AB_2738192
	5. CD11c	HL3	BV711	BD Biosciences Cat# 563048, RRID:AB_2734778
	6. CD11b	M1/70	BV786	BD Biosciences Cat# 740861, RRID:AB_2740514
	7. PD-L1	MIH5	PE	BD Biosciences Cat# 558091, RRID:AB_397018
	8. Gr1	RB6-8C5	FITC	BD Biosciences Cat# 553126, RRID:AB_394642
	9. F4/80	T45-2342	BV421	BD Biosciences Cat# 565411, RRID:AB_2734779
	10. CD206 (intracellular)	C068C2	PE-Cy7	BioLegend Cat# 141720, RRID:AB_2562248

## Sheet: Table S2
Table S2: Primary antibodies used for IHC and IF staining of mouse ovarian tumors
Marker	Clone	Catalog	RRID	Application	Primary Antibody		Secondary Antibody
					Incubation	Dilution
					Time
CD3	CD3-12	Abcam (ab11089)	RRID:AB_2889189	IHC (FFPE)	1 hr, RT	1:500	Rat
CD4	EPR19514	Abcam (ab183685)	RRID:AB_2686917	IHC (FFPE)	1 hr, RT	1:500	Rabbit
CD8α	EPR20305	Abcam (ab209775)	RRID:AB_2860566	IHC (FFPE)	1 hr, RT	1:500	Rabbit
MHC Class II (I-A/I-E)	M5/114.15.2	Thermofisher	RRID:AB_467561	IHC (FFPE)	O/N, 4°C	1:250	Rat
		(14-5321-82)		IF (Frozen)
FOXP3	FJK-16s	eBioscience	RRID:AB_467576	IHC (FFPE)	O/N, 4°C	1:500	Rat
		(14-5773-82)
CD11b	EPR1344	Abcam (ab133357)	RRID:AB_2650514	IHC (FFPE)	1hr, RT	1:10 000	Rabbit
MHC-I (d,b)	ER-HR-52	Abcam (ab15681)	RRID:AB_302030	IF (Frozen)	O/N, 4°C	1:100	Rat
MHC-I (q)	EPRMP42	Abcam (ab15680)	RRID:AB_302029	IF (Frozen)	O/N, 4°C	1:100	Rat
PD-L1	D5V3B	Cell Signalling (64988S)	RRID:AB_2799672	IHC (FFPE)	O/N, 4°C	1:100	Rabbit
Cytokeratin 8+18	EP1628Y	Abcam(ab53280)	RRID:AB_869901	IF (FROZEN)	O/N, 4°C	1:250	Rabbit

## Sheet: Table S3
Table S3: Primer Sequences
Target	Gene ID	Sequence (5’→ 3’)
		Forward	Reverse
H2K (d,b)	NM_001001892.2	AGACACAGAAAGCCAAGGG	CACTTCACAGCCAGAGATCAC
H2D (d,b)	NM_010380.3	GGGAAACACAGAAAGCCAAG	AAGTCACAGCCAGACATCTG
H2K (q)	P14428	ACGACACTGAGTTGGTGCGCTTCGAC	ACTCTGCTCATTGTCCTTGGCGATCT
H2D (q)	MF352193.1	GATCACGCAGATCGCCAAGGACAAT	CCGTCGTATGCGTACTGCTCGTACCC
PD-L1	NM_021893.3	TTGCTACGGGCGTTTACTATC	TCCCGTTCTACAGGGAATCT
Rplp0	NP_031501.1	TGACATCGTCTTTAAACCCCG	TGTCTGCTCCCACAATGAAG

## Sheet: Table S4
Table S4: Hallmark gene list for ID8 and STOSE cancer cells
	ID8	STOSE
1	Rdh10	Sulf1
3	Hspd1	Cfh
4	Hspe1	Prdx6
8	Ier5	Creg1
9	Atf3	Wt1
10	Hspa5	Prnp
11	Tnfaip6	Lrrn4
15	Tm4sf1	Cst12
18	F3	Slpi
19	Dnaja1	Ptgis
21	Cd52	Pmepa1
22	Errfi1	Rpl39
23	Fosl2	Xist
24	Jchain	Rpl22l1
27	Hspb1	Ecm1
29	Hsph1	Vcam1
30	Gm20186	Pnrc1
31	Igkc	Prdx1
37	Fxyd3	Rspo1
40	Bag3	Nbl1
41	Sbno2	Akr1b3
43	Phlda1	Cald1
44	Tspan8	1810058I24Rik
45	Star	Tmem176b
51	Mt1	Tmem176a
53	Rgcc	Mgst1
54	Hspa8	Rps9
55	Csrnp1	Ifitm3
57	Tm4sf5	Ctsd
58	Vmp1	Psap
59	Krt19	Bicc1
63	Timp2	Col6a1
64	Klf6	Hal
66	Rhob	Cd63
67	Ifrd1	Hmox1
70	Hsp90aa1	Ncam1
72	Ighm	Cryab
74	Pkhd1l1	Ppib
75	Trib1	Gsta4
76	Myc	Eef1a1
77	Lgals2	Trf
79	Maff	Rpl23
80	Krt7	Krt14
81	Krt8	Slc9a3r1
87	Pim1	Akr1c18
88	H2-K1	Gas1
89	Hspa1b	Zfp36l1
90	Ier3	Ifi27l2a
93	Cystm1	Rpl37
95	Chka	Ndrg1
100	Dusp5	Rpl8
101		Pfdn5
102		Atp5g2
103		Msln
104		Fau
105		Zfand5
106		Il33

## Sheet: Table S5
Table S5: M0/M1/M2 gene-sets
M0	M1	M2
Lifr	Cxcl9	Retnla
Ighm	Il12b	Flt1
Ccr3	Slfn1	Arg1
Rad51ap1	Ms4a4c	Mgl2
Cdca7	Ptges	Tmem26
Shcbp1	Cd38	Rnase2a
Cenpi	Susd2	Egr2
Slc40a1	Zfp811	Tmem26
E2f8	Cxcl10	Egr2
P2ry1	Ppfia3	Ube2c
Slc13a3	Nos2	Mrc1
BB163080	Slco3a1	Gask1b
Slc9a9	Pstpip2	Chil3
Cacna1b	Hdc	Irf4
Cd5l	Ptges	Il1rl1
Stmn1	Gbp6	Socs2
Pcp4l1	Mcemp1	Olfm1
Cryba4	U90926	Il31ra
Sncaip	Rsad2	Ptgs1
Rad51ap1	Ifit1bl1	Pparg
Slc40a1	Cd200	Il31ra
Slc46a3	Epb41l3	Lat
Armc3	Ccrl2	Atp6v0d2
Fcrls	Plpp1	F3
Rab3il1	Dgat2	Rbp4
Dlgap5	Cd69	Ccnb2
Cdc25c	Irf7	Ptgs1
Tmem176b	Acsl1	Ryr1
Cep55	Gpr18	Gask1b
Gas6	Cx3cr1	Pole
Sult1a1	Smpdl3b	Rnase6
Cd28	Mx1	Wwc1
Rrm2	Clec4e	Mcf2l
Tmem176a	F11r	Atp6v0d2
Stmn1	Calhm6	Matk
Ccnd1	Ifi213	S100a4
Rasgrp3	AY512915	Npas2
Abcb1b	Hcar2	Clec7a
Cdca3	Ms4a6b	E2f7
Ccnd1	Tnf	Nuf2
Slc9a9	Iigp1	Dclk1
Rrm2	Ddx60	Clec4b1
Uhrf1	Oas3	Itgb3
Rgs2	Irak3	Flt1
Efr3b	Procr	Esco2
Rgs2	Cmpk2	Ankrd55
Rnf150	Dgat2	Kif23
Slc13a3	4930518F22Rik	Pclaf
Smagp	Nfkbiz	Ccl17
Mcm5	Ifi209	Pdcd1lg2
Rgs18	Herc6	Rras2
Spc24	Acpp	Flrt2
Adgre4	Cd300lf	Chst7
Rgs2	Pfkfb3	Vwf
Rnf144b	Herc6	Crip1
Brdt	Xaf1	Emp1
Arhgap19	Pilrb1	Flrt2
Rgs18	Herc6	Olfm1
Arap3	Osbpl3	Hbegf
Sesn1	Ms4a6b	Mmp12
Sesn1	Herc6	Rad51ap1
Pak1	Gngt2	St6gal1
Ang	Oasl2	Plekhf1
Zranb3	Ppp1r12b	Chn2
Prune2	Pstpip2	Kif4
Abca9	Ptger1	Flrt2
Ttk	H2-Ob	Trem2
Cyp27a1	Tnfrsf1b	Dcstamp
Cenpa	Stat1	Klf9
Fabp4	Trim30d	Rrm2
Ccnd1	Bmp1	Uhrf1
Racgap1	Ttc39a	Mmp9
Kntc1	Stk17b	Rhoj
Knstrn	Rtp4	Bcat1
Tmem176a	Saa1	Pbk
Serpinb6b	Hspa1b	Cbr2
Ncapg2	St3gal5	Ccna2
Gdf3	Igfbp4	Emp2
Wwp1	Fcgr1	Tmem273
Apoc1	Pou2f2	Itgax
Gpr155	Cyb561	Il6st
Ect2	Enpp4	Cd36
Ap1s2	Hspa1b	Timp2
Rnase4	H2-T24	Flt1
Mcm7	Fcgr1	Klf9
Ang	Il1rn	Il6st
Ccnb1	Cpd	Timp2
Maf	Cpd	Ephx1
Tmem176a	Il1rn	Cd300lb
Zwilch	Abi3	Ciita
Maf	Siglec1	Ccna2
2700099C18Rik	Cpd	Timp2
Ccnb1	Ddx58	Pimreg
Ednrb	Ebi3	Rab3il1
Ndc80	Trim30d	Cd300ld
S100a6	Prkar2b	Klf9
Slc39a8	Irgm1	Rras2
Mcm7	AA414903	4930519F16Rik
Slc39a8	Gm4951	Rab3il1
Nusap1	Zbp1	Pkmyt1
Lpin1	AI504432	Cdc20
Ap1s2	Rab32	Fat3
Ckb	Ifi209	Lrr1
Myo1e	Cxcl9	Pkp2
Plxdc1	Sod2	Mmp9
Ang	Ifi203	Sfpq
Ctsb	Spp2	Hip1
Cdc20	Il1rn	Atp6v0a1
Map3k9	Tuba4a	Foxm1
Clspn	Cpd	Car2
Galnt12	Stat1	Hmga2
Rcbtb2	Pdpn	Zyx
Mcm7	Arhgap24	Klf9
Zfyve28	Kcnj3	Tfec
Tspan13	Ehd1	Anln
Kif22	Pilra	Atp6v0a1
Tnni2	Cflar	Il27ra
Cenpp	Rims3	Hip1
Kctd12b	Clic5	Batf3
Arhgap18	Igfbp4	Igf1
Lyzl4	2900052N01Rik	Bcar3
D17H6S56E-5	Rab20	Igf1
S100a1	Car13	Rad51b
Gins2	Cpd	Tmem144
Glul	Acsl1	Cish
Mcm10	Prkar2b	Tacc2
Rnasel	Bmp1	Il6st
Ncapg	Sf3a1	Mcm5
Ednrb	Igfbp4	Egr3
Ncaph	Tapbpl	Gpc1
Wwp1	Sephs2	Clstn1
Mfge8	Ms4a6c	Tanc2
Rttn	Slc43a3	Mxd4
Cenph	Itga5	Dab2
C5ar1	Ifi47	Cblb
S100a1	Dtx2	Ddx4
Enpp1	Prag1	Daglb
Fgd4	Stat1	Ffar4
Nap1l1	Nod1	Fabp4
Cracr2b	Igtp	Agbl3
Fignl1	Jag1	Abcd2
Tmem51	Cd14	Hmga2
Adcy3	Sephs2	Cd83
Nrp1	Tuba4a	St6gal1
Mgst3	Map3k5	Ankrd13b
Fkbp9	Tspoap1	Angptl2
Ndrg1	Nt5c3	Arhgap6
Dut	Sorl1	Nrp1
Rapgef3	Syt7	Stab2
Tspan13	Trim12a	Emp2
Aurkb	Lst1	Eps8
F13a1	Dst	Atp6v0a1
Itga6	Rbpms	Igf1
Bex3	Pid1	Slc1a5
Top2a	Bst2	Tanc2
Tecpr1	Bst1	Il7r
Rhobtb1	Zfp719	Bhlhe40
Slc16a7	Irgm2	Pros1
Wwp1	Nupr1	Tlr4
Mcm6	Ehd1	Fyn
Exo1	Cep83	C1qtnf12
Rapgef3	Car13	C79468
Frmd4b	Itga5	Hfe
Nek2	Sp100	Asap2
Tlr13	Eva1b	Kif11
Cpe	Usp18	Cttn
Abcg3	Dst	Birc5
Reps2	Msrb1	Tmem158
Colec12	Cd302	Il20rb
Pgap6	Ube2l6	Prr15
Ncaph	Rnf144a	Fyn
Lair1	Ass1	Cd36
Nup210	Slc16a10	Timp2
Gins2	Mxd1	Hacd1
Maf	Ppp6r2	D11Ertd717e
Tns1	Sephs2	Nptx1
Cxcr3	Milr1	Mtss1
Pif1	Tnfrsf1b	Cblb
Tcp11l2	Tmsb10	Socs6
Hmga2-ps1	Dner	Tfrc
Fam110b	Uba7	Tbc1d4
Ociad2	Grina	Mafb
Igf2bp2	Bst1	Actn1
Maf	Spata13	Arhgap6
Cdc42ep3	Gramd1a	Gcnt1
Ak8	Osbpl3	Cystm1
Cd22	Sla	Wtip
Zfp36l1	Pik3ap1	Socs6
Eya1	Selenow	Nrp1
Ccsap	Nupr1	Slc39a10
Zcchc24	Slfn5	Angptl2
Ifi207	Trim34a	Actn1
Lgalsl	Ifi204	Mtss1
Maf	Plaat3	Ch25h
Bub1b	Gde1	Zfp36l1
Smc2	Ifih1	Plk1
Nrm	Zdhhc2	Myo1e
Gdf3	Notch1	Hacd1
Nme4	Tmem263	Zbtb46
Serpinb6a	Syt11	Ptpro
Cpeb3	1600014C10Rik	Gpr183
Hacd4	Fam114a1	Cenpf
Rnasel	St18	Ccdc88a
Tspan4	Rcl1	Mafb
Aig1	Malt1	Aurka
Fabp4	Pdlim7	Socs6
Akr1b8	Gpd2	Gda
Kif22	Tmcc3	Myo1e
Fgd4	Tnfsf13b	Qpct
Sh2d3c	Cybb	Arap2
Il7r	Per2	Msx3
Lipa	Slc31a2	Ptpro
Mfsd6	Tifa	Clcn5
Gins1	Prdx5	Fhit
Vav3	Slc43a2	Oxct1
Bub1b	C130050O18Rik	Eps8
Hnmt	Fos	Prrg1
Bcl2l11	Tap1	Dhrs3
Lig1	Slc7a7	Vasn
Mcm3	Gadd45b	Clcn5
Itga6	Ankrd33b	C1qtnf12
Rassf2	Grina	Dusp4
Tacc3	Serf1	Man1a
Slc12a7	Lmo4	Ctsl
Cenpe	Znfx1	Psat1
B4galt4	Lrrc75a	Dab2ip
Slc16a7	Parp14	Fosl2
Evl	Tspo	Enpp1
Fbxl2	Ifi35	Sphk1
Prr5l	Fam102b	Lmna
Lrp1	Agrn	Actn1
Plk2	Pitpnm1	Igf2bp3
D17H6S56E-5	Itga4	Tle1
Phactr2	Tmem170	Cd74
Zfp395	Tbc1d9	Eef1a2
Gm10419	Pbxip1	Fgd6
Ndrg1	Ifi203	Ccl6
AU015536	Ptprm	Lrmp
Gpr162	Pvr	Sdc4
Mcm6	Gadd45b	S100a10
Atp8a1	Pid1	Sulf2
Etv1	Parp8	Nav1
Arhgap19	Eif2ak2	Cdkn3
Dck	Rbpms	Tbxas1
Bub1	Gch1	Snn
Rcbtb2	Cbwd1	Pcdh7
Iqgap2	Ly6e	Cd36
Iqgap2	Ifi35	Tfrc
Cdkn2c	Hck	Nrp1
Zdhhc14	Ifi35	Klf4
Kif20b	Tgfbi	Igf1
Eme1	Il17ra	Casp6
Hrob	Peli1	Deptor
Mcm3	Xkr8	Tfrc
Zdhhc14	Trafd1	Cadm1
Il16	Creg2	Cdkl2
Slc12a9	Nfkbib	Etv3
Scamp5	Gypc	Znrf2
Lbr	Cd86	Dusp23
Zdhhc14	Mthfr	Uap1l1
Asph	Parp12	Sft2d2
Hmgb3	Gpd2	Lipa
Cnrip1	Irak2	Cenpn
Tpcn1	Fam241a	Cd300a
Thbd	Dcp2	Anpep
Pola1	Sntb2	Phgdh
Atp8a1	Met	S100a10
Kif22	Tnfsf9	Aspm
Tspyl4	Ppp3cc	Ttll11
Ptpn18	Ppp3cc	Etv3
Asf1b	Bbs4	Map4k1
Dnmt3a	Samsn1	Pa2g4
Mcm2	Serp1	Cdk18
Syce2	Ncf1	St6galnac4
Cdca5	Fam102b	Gls
Afap1l1	Trim21	Phgdh
Epb41l1	Slc7a7	Cd9
Zdhhc14	Rnf213	Etv5
Steap3	Dusp1	Hivep3
E2f2	Lgals9	Gatad2a
Nostrin	Tspan3	Ap2m1
Man1a	Tmcc3	Clcn5
Dnph1	Marcksl1	Galc
Ank	Adar	Pde12
Ldhb	Ikbke	Hhat
Asph	Parp9	Ttc27
Eya1	Gdpd1	Ckap4
Mocos	Denr	Ctsb
Cd93	Cfap410	Wdfy2
Ppfia4	Micall2	Gfra2
Ankle1	Il15	Ahnak
Pak1	Pvr	Septin11
Cpeb3	Ppp1r15b	Alms1
Neurl1a	Gpd2	Tpx2
Cdc25b	Cep83	Oxct1
Fcgrt	Arrdc3	Chek1
Ung	Sppl2a	Polr3k
Vav3	Slc22a4	Padi2
Inpp1	Naip1	Snx8
Csrp1	Vti1a	Pdp1
Lmna	Ell2	Arhgap6
Spc25	Psen2	Ppp2r3a
Kif2c	Tapt1	Kif18b
Etl4	Wnt6	Iqgap3
Ptms	Slc25a10	Abcd2
Syngr1	Ms4a6d	Lipa
	N4bp2l1	Tlr4
	Fabp3	Hlx
	Ninj1	C1qtnf12
	Serp1	Tuba8
	Trim45	Brca1
	Ccnd2	Cd200r1
	Anp32a	Niban2
	Ip6k2	Arl4c
	Cdc42bpg	Pfkp
	Pwp1	Vwa5a
	Fyco1	Ccdc88a
	Slc2a3	Atic
	Tgfbi	Vat1
	Acp5	Trim47
	Slc2a3	Gar1
	Dmxl2	Abcg1
	Ophn1	Bcl2
	St3gal3	Rassf8
	Serf1	Tpcn2
	Limd2	Cadm1
	Mdrl	Trf
	Tmem140	Vkorc1
	Tnfaip3	Itgb5
	Sh3bp4	Rassf8
	Ddb2	Fem1c
	Snapc1	Cadm1
	Samd9l	Tspan5
	Sppl2a	Atp1a1
	Ccnd2	Jarid2
	Pitpnm1	Galc
	Vav1	Sft2d2
	Anp32a	Kif1a
	Ncf1	Cttn
	Krt42	Kif2c
	Cebpb	Trim2
	Acvr1b	Srsf6
	Lppos	Atf5
	Ncoa7	Ifi30
	Vasp	Aurkb
	Neurl3	Rfc5
	Ankrd33b	Dab2
	Eif2ak2	Wdr41
	Dtx3l	St3gal4
	Gas7	Tbc1d16
	Cybb	L1cam
	Tmem39a	Pdlim5
	Jade2	Chst11
	Cyfip2	Fads3
	Slc25a33	Mef2c
	Gas7	Dip2b
	Dgkh	5031439G07Rik
	Nisch	Dusp5
	Plekhm3	Rrp8
	Sla	Tspan5
	Ndufaf3	Tmem37
	Clec4d	Acss1
	Notch1	Arl4c
	Cebpb	Cd44
	Retreg1	Fus
	1110008P14Rik	Ado
	Tmem134	Dpp7
	Gtf2h2	Frmd6
	Irf9	Pi4ka
	Acbd4	Pdp1
	Parp11	Shmt2
	Snx10	Ifngr1
	2610005L07Rik	Mindy1
	Emilin2	Rasa1
	Sash1	Cd300c2
	Mtdh	Phgdh
	Pirb	Galnt10
	Rffl	Ckap4
	Ift22	Mef2c
	Rnf114	Itsn1
	Morc3	Acaa2
	Wnk2	Stk11ip
	Mgat4a	Gpt2
	Slc25a19	Atp1a1
	Vamp2	Pak1
	Ifnar2	Znrf2
	Ggta1	Kcnk6
	Amn1	Ap2a2
	Fkbpl	Ptpre
	Epsti1	Rbms1
	5033430I15Rik	Aplp2
	Pwp1	Jun
	Sucla2	Shmt2
	Samhd1	Iars
	Map4k2	Ampd2
	Zfp68	Pea15a
	Lysmd3	Vma21
	Morc3	Smap2
	Cmklr1	Dkc1
	Grk2	Dpp7
	Etnk1	Mis18a
	Gabpb1	Gab1
	Kctd1	Iars
	Nt5c1a	Slc12a7
	Syk	Rhoh
	Ankle2	Tpm1
	Kif13b	Isyna1
	Sirt3	Far1
	Glrx	Pold1
	Lgals3bp	AU022434
	Tspo	Septin6
	Psmd10	Plp2
	Ntpcr	Fes
	Ccnd2	Hip1
	Arhgap27	Khk
	Ms4a6d	Slc22a18
	Pag1	Sdc4
	Ccnd2	Cdca2
	Rac2	Snx5
	Rnf114	Mtmr10
	Faap20	Tpp1
	Stk17b	Eif4h
	Ptk2b	Itsn1
	Slc25a12	Pla2g15
	Pik3cg	Jun
	Tdrd7	Pex26
	Il17ra	Pgap1
	Hacl1	Vwa5a
	Tpst1	Rab11fip5
	Hnrnph3	Rps6ka3
	Napepld	Tmem109
	Gdpd1	Nav1
	Slc8b1	Phka2
	H2-M3	Hnrnpa2b1
	Scamp1	Sms
	Slc8a1	Apex1
	Nmi	Fndc10
	Rasa4	Tlr8
	Nol4l	Abcd2
	Gucd1	Tarbp2
	Ccdc50	Slc4a2
	Ogfr	Mindy1
	Cdk2ap2	Aldh18a1
	Bcl6	Cluh
	Slc36a1	Slc7a5
	2310031A07Rik	Dusp3
	Ptpn6	Gamt
	Mllt11	Myo1c
	Slc25a35	Ctsb
	Trim25	Ptpre
	Ahsa2	Aco1
	Apool	Mtss1
	Psme2	Ifi27
	Ptk2b	Prkcd
	Psma6	Sfpq
	Ogfr	Ehd4
	Wdyhv1	Mindy1
	Bend6	Zfp706
	Loxl3	Utp25
		Vat1
		Dnmt3a
		Cdca5
		Decr1
		Npepl1
		Ehhadh
		Dagla
		Spred1
		Cdca2
		Znrf2
		Rab6b
		Crtap
		Crem
		9130008F23Rik
		Abhd14b
		Pdlim5
		Jarid2
		Tsc22d1
		Nolc1

## Sheet: Table S6
Table S6: Tumor development characteristics of murine orthotopic ovarian cancer modelsa
					Orthotopic tumor burden at time of collectionc
Strain	Tumor model	Median survival IP tumorsb	Median survival IB tumors	IB take rate (%)	Time of collection (days)	IB tumor	Ascites	Peritoneal metastasis	IB tumors (%)
		(days)	(days)			(g)	(ml)	(g)
FVB/N	STOSE (20)	76	74	14/14 (100%)	64	0.55 ± 0.26	3.5 ± 2.8	0.1 ± 0.06	13/14 (92%)
			(63-84)
	MOE-PTENshRNA	34	44	15/15 (100%)	42	0.79 ± 0.38	1.15 ± 1.9	0.18	11/14 (78%)
	KRASG12V (22)		(40-48)					(6/14)
	MOE-PTENshRNA (22)	126	NA	1/15 (6%)	NA	NA	NA	NA	1/15 (6%)
	MOE-PTENshRNA	96	127	6/40 (15%)	120	0.11 ± 0.08	3.0 ± 2.8	0.34 ± 0.46	6/40 (15%)
	P53R273H (22)		(120-129)					(5/6)
C57BL/6	ID8-WT (16)	67	65	18/18 (100%)	64	0.13 ± 0.09	7.35 ± 4.5	0.52 ± 0.25	15/18 (83%)
			(57-72)
	ID8-C3	114	115	4/4 (100%)	110	0.12 ± 0.06	0.75 ± 1.5	0.18 ± 0.16	9/10 (90%)
	(CRISPR control) (18)		(108-121)
	ID8-Tp53-/- F3 (18)	66	62	14/14 (100%)	54	0.13 ± 0.03	6.87 ± 1.4	0.32 ± 0.05	9/10 (90%)
			(53-70)
a 8-10 week old female mice were injected in the ovarian bursa with 0.15x106 cells to trigger orthotopic tumor development. For phenotyping, tumors, spleens and ascites were collected to characterize their immune composition by flow cytometry, IHC, and single cell sequencing technology.
b 5x106 cells are administered IP.
c Time of collection was 4-5 days before theoretic median endpoint.

## Sheet: Table S7
Table S7: Average and standard deviation of concentrations of cytokines and chemokines in the ascites of syngeneic mouse models of ovarian cancer at endpoint
Cytokine/ Chemokine	ID8-WT	ID8-C3	ID8-Tp53-/- F3	STOSE	MOE-PTENshRNA	MOE-PTENshRNA
(pg/mL)	(n=7)	(n=3)	(n=7)	(n=4)	KRASG12V	p53R273H
					(n=7)	(n=2)
IFN-γ	2.31 ± 2.40	7.33 ± 4.31	7.88 ± 2.43	454.08 ± 475.13	10.13 ± 6.72	3.24 ± 4.58
IL-10	681 ± 247.74	488.35 ± 280.06	807.34 ± 213.35	1036.61± 374.44	2213.45 ± 648.34	258.26 ± 365.23
CCL4	27.51 ± 13.54	34.42 ± 15.66	40.07 ± 17.07	73.7 ± 27.15	47.28 ± 10.31	23.76 ± 33.59
IFNα	3.45 ± 3.79	8.99 ± 8.78	6.28 ± 3.41	30.59 ± 14.44	9.31 ± 5.83	6 ± 8.48
CXCL9	5.44 ± 9.91	11.7 ± 20.26	53.35 ± 37.65	3744.98 ± 3947.50	34.44 ± 38.70	6.21 ± 8.78
CXCL10	756.07 ± 491.13	3143.28 ± 1447.90	8799.47 ± 6790.58	1.60E+04 ± 6912.75	648.26 ± 354.62	741.5 ± 824.06
TNFα	36.44 ± 20.02	66.37± 52.49	43.42 ± 10.02	451.78 ± 346.65	21.3 ± 6.12	43.72 ± 43.81
IL-6	170.47± 103.66	439 ± 127.49	497.06 ± 415.81	1836.16 ± 1682.97	858.57 ± 257.21	513.48 ± 181.79
VEGF	1.31E+06 ± 1.66Ε+06	3006.03 ± 932.23	5427.64 ± 2783.62	5108.65 ± 3471.08	1322.53 ± 1182.76	562.78 ± 463.18
IL-4	1.31± 2.45	0 ± 0.00	0.63 ± 1.13	827.87 ± 798.96	1.27 ± 0.94	1.47 ± 2.08
CCL3	53.46 ± 100.10	14.13 ± 6.63	16.85 ± 6.64	21.04 ± 40.88	17.96 ± 7.17	19.41 ± 53.46
CCL2	935.58 ± 852.90	56.88 ± 33.32	164.97 ± 72.69	7512.37 ± 7086.16	78.28 ± 55.28	257.1 ± 935.58
GM-CSF	23.8 ± 30.21	2.83 ± 4.9	10.63 ± 7.35	1726.23 ± 1698.54	21.21 ± 10.64	19.21 ± 23.8

## Sheet: Table S8
Table S8: Average and standard deviation of concentrations of cytokines and chemokines in the plasma of syngeneic mouse models of ovarian cancer collected near endpoint
Cytokine/ Chemokine (pg/mL)	ID8-WT (n=5)	ID8-C3 (n=5)	ID8-Tp53-/- F3 (n=5)	C57BL/6 control (n=9)	STOSE (n=5)	MOE-PTENshRNA/KRASG12V (n=5)	MOE-PTENshRNA/p53R273H (n=2)	FVB/N control (n=6)
IFN-γ	14.56 ±11.56	10.56 ±3.08	8.04 ± 3.42	38.60 ± 43.99	36.99 ± 24.43	45.75 ± 47.96	1.43 ± 2.02	27.11± 33.36
IL-10	549.2± 422.09	358.31± 190.39	340.97 ± 199.04	827.07 ± 758.69	995.93 ± 485.89	924.07 ± 804.72	0.00 ± 0.00	495.5 ± 461.68
CCL4	61.53± 41.50	64.43 ± 20.26	58.65 ± 33.53	93.70 ± 56.44	113.52 ± 30.49	114.89 ± 58.52	0.00 ± 0.00	83.97 ± 36.31
IFNa	17.35± 14.40	6.62 ± 5.59	5.85 ± 4.16	42.87 ± 53.24	41.41 ± 35.36	49.05 ± 60.04	0.00 ± 0.00	20.61 ± 34.52
CXCL9	22.42± 21.46	30.22 ± 12.06	8.34 ± 7.80	36.24 ± 26.22	17.54 ± 13.83	24.06 ± 15.42	39.87 ± 37.56	34.64 ± 34.76
CXCL10	605.19±263.48	471.04 ± 255.06	2144.39 ± 2558.09	418.80 ± 157.65	388.95 ± 200.63	542.58 ± 83.55	456.30 ± 37.48	510.50 ± 237.01
TNFα	16.67± 12.28	9.40 ± 2.93	20.27 ± 18.74	11.60 ± 8.46	30.08 ± 15.77	22.89 ± 12.27	7.69 ± 0.06	15.17 ± 9.48
IL-6	14.35± 10.88	3.92 ± 2.50	51.99 ± 84.20	7.45 ± 4.27	96.51 ± 115.80	42.07 ± 42.30	1.72 ± 0.39	6.03 ± 4.84
VEGF	6.45± 4.78	3.67 ± 2.25	43.40 ± 88.96	6.44 ± 5.44	7.22 ± 3.86	10.70 ± 5.61	0.00 ± 0.00	14.03 ± 17.14
IL-4	5.18± 2.37	3.43 ± 0.99	3.05 ± 1.29	5.39 ± 4.10	5.24 ± 2.71	5.57 ± 3.99	0.00 ± 0.00	3.90 ± 2.85
CCL3	91.46±133.93	14.23 ± 7.62	22.70 ± 13.63	47.15 ± 43.88	36.81 ± 26.80	45.99 ± 46.77	1.38 ± 1.96	90.59 ± 127.97
CCL2	209.6± 117.16	110.17 ± 47.38	164.83 ± 185.35	128.92 ±78.93	148.99 ± 36.89	225.98 ± 116.76	48.38 ± 30.90	116.11 ± 54.66
GM-CSF	11.22± 19.89	4.61 ± 6.32	0.00 ± 0.00	23.90 ± 23.03	39.68 ± 23.57	34.03 ± 37.28	0.00 ± 0.00	44.91 ± 34.14

## Sheet: Table S9
Table S9: Key features of syngeneic models of ovarian cancer
Murine tumor model	Key features of the TME	Proposed immunotherapy (8)
1. ID8-WT	Coldest tumor on the C57BL6 background.	Immunogenic cell death inducers, oncolytic virotherapy
	Higher production of VEGF and CCL3 in the ascites fluid.
2. ID8-C3	Necessary control for ID8 mutants, as Cas9 expression influences immune infiltration profile.	Immunogenic cell death inducers, oncolytic virotherapy
3. ID8-p53-/-	P53 depletion influences myeloid recruitment.	Immunogenic cell death inducers, TLR agonists, IDO inhibitors
4. STOSE	Higher content of M2-like macrophages.	Macrophages reprogramming agents (Trabectedin)
	Tumors with high adipocyte content.
	Higher concentration of CCL2, CXCL9, GM-CSF, IFN-γ, IL-4 and TNF-α in the ascites fluid.
5. MOE-PTEN/KRAS	Immune profile similar to ID8-WT.	Cell therapy transfer, ICI
	Tumors harbor T-cell clusters.
	Lack of recruitment of M2-like macrophages. High PD-L1 expression on the myeloid compartment.
	High concentration of IL-10 in the ascites fluid.
6. MOE-PTEN/p53	Higher MHC-II expression in the TME.	Oncolytic virotherapy,
		Infected cell vaccine (deliver MHC-II dependent Ag to increase CD4+ T cell responses)
